# Supplementary material for: Dysregulation of Lipid Metabolism in Aging Meibomian Glands and Its Molecular Markers
Source: Int J Mol Sci. 2023 Aug 31;24(17):13512. doi: 10.3390/ijms241713512 (PMC10488057; doi:10.3390/ijms241713512)
Supplement: Supplementary file 1 [file ijms-24-13512-s001.zip]

Archive with 6 entries (6 files):
- Suppl Figure 1.pdf
- Suppl Table S1.pdf
- Suppl Table S2.pdf
- Suppl Table S3.pdf
- Suppl Table S4.pdf
- Suppl Table S5.pdf
